# Supplementary material for: Mechanoregulatory role of TRPV4 in prenatal skeletal development
Source: Sci Adv. 2023 Jan 25;9(4):eade2155. doi: 10.1126/sciadv.ade2155 (PMC9876556; doi:10.1126/sciadv.ade2155)
Supplement: Supplementary file 2 — Movie S1 [file sciadv.ade2155_movie_s1.zip]

Archive with 1 entries (1 files):
- sciadv.ade2155_movie_s1.mp4
